# Supplementary material for: Who Do We Remember? Facial Anomalies, Race, and Sex in Social Categorization
Source: Behav Sci (Basel). 2026 Mar 20;16(3):462. doi: 10.3390/bs16030462 (PMC13023564; doi:10.3390/bs16030462)
Supplement: Supplementary file 1 [file behavsci-16-00462-s001.zip]

Archive with 5 entries (5 files):
- Figure_S2.tiff
- Table S1_Exposure_Regression_Result.xlsx
- Table S2_Age_Regression_Result.xlsx
- Table S3.xlsx
- Figure_S1.tiff
