# Supplementary material for: Who Do We Remember? Facial Anomalies, Race, and Sex in Social Categorization
Source: Behav Sci (Basel). 2026 Mar 20;16(3):462. doi: 10.3390/bs16030462 (PMC13023564; doi:10.3390/bs16030462)
Supplement: Supplementary file 1 [file behavsci-16-00462-s001.zip › Table S1_Exposure_Regression_Result.xlsx]

## Sheet: Sheet1
Predictor	Estimate (B)	SE	t	p
(Intercept)	–0.073	0.05	–1.44	0.15
race_prop_score	–0.227	0.016	–14.31	< .001
sex_prop_score	–0.057	0.015	–3.85	< .001
Frequency	–0.037	0.022	–1.67	0.096
Acquaintance: Coworker	0.063	0.036	1.74	0.083
Acquaintance: Family	0.068	0.042	1.63	0.105
Self_Scar: Yes	0.023	0.056	0.42	0.678
race × sex	–0.106	0.013	–8.11	< .001
