# Supplementary material for: Who Do We Remember? Facial Anomalies, Race, and Sex in Social Categorization
Source: Behav Sci (Basel). 2026 Mar 20;16(3):462. doi: 10.3390/bs16030462 (PMC13023564; doi:10.3390/bs16030462)
Supplement: Supplementary file 1 [file behavsci-16-00462-s001.zip › Table S2_Age_Regression_Result.xlsx]

## Sheet: Sheet1
Predictor	B	SE	t	p
(Intercept)	–0.43	0.26	–1.67	0.097
Age	0.008	0.006	1.26	0.21
Frequency	0.096	0.103	0.93	0.35
Age × Frequency	–0.003	0.003	–1.20	0.23
