# Supplementary material for: Who Do We Remember? Facial Anomalies, Race, and Sex in Social Categorization
Source: Behav Sci (Basel). 2026 Mar 20;16(3):462. doi: 10.3390/bs16030462 (PMC13023564; doi:10.3390/bs16030462)
Supplement: Supplementary file 1 [file behavsci-16-00462-s001.zip › Table S3.xlsx]

## Sheet: Sheet1
Race cue	Sex cue	n	%	Mean scar
Strong	Strong	164	0.337	−0.492
Strong	Weak	82	0.169	−0.155
Weak	Strong	80	0.165	0.107
Weak	Weak	160	0.329	0.02
